# Supplementary material for: Epidemiology of tsutsugamushi disease and its relationship with meteorological factors in Xiamen city, China
Source: PLoS Negl Trop Dis. 2020 Oct 15;14(10):e0008772. doi: 10.1371/journal.pntd.0008772 (PMC7591240; doi:10.1371/journal.pntd.0008772)
Supplement: S1 Table — (XLSX) [file pntd.0008772.s002.xlsx]

## Sheet: Sheet1
S1 Table. The PCR detection sequence and primers for O. tsutsutsugamushi
Primers	Sequence	Amplified fragment
a	5'- TACATTAGCTGCGGGTATGACA-3'	306～339bp
b	5'- CCAGCATAATTCTTCAACCAAG-3'
a′	5'- GAGCAGAGCTAGGTGTTATGTA-3'	150～168bp
b′	5'- TAGGCATTATAGTAGGCTGAGG-3'
