# Supplementary material for: Epidemiology of tsutsugamushi disease and its relationship with meteorological factors in Xiamen city, China
Source: PLoS Negl Trop Dis. 2020 Oct 15;14(10):e0008772. doi: 10.1371/journal.pntd.0008772 (PMC7591240; doi:10.1371/journal.pntd.0008772)
Supplement: S2 Table — (XLSX) [file pntd.0008772.s003.xlsx]

## Sheet: Sheet1
S2 Table. Number of various kinds of rat, Xiamen City, China, 2012 – 2018
Year	Rattus norvegicus	Rattus flavipectus	Mus musculus	Apodemus agrarius	Rattus rattoides	Others
2012	179	48	9	0	0	1
2013	152	48	3	0	0	0
2014	150	55	6	0	0	1
2015	129	43	1	0	0	0
2016	126	45	0	0	0	0
2017	117	42	0	0	0	0
2018	34	22	4	0	0	0
